# Supplementary material for: Vaginal Microbial Network Analysis Reveals Novel Taxa Relationships among Adolescent and Young Women with Incident Sexually Transmitted Infection Compared with Those Remaining Persistently Negative over a 30-Month Period
Source: Microorganisms. 2023 Aug 8;11(8):2035. doi: 10.3390/microorganisms11082035 (PMC10459434; doi:10.3390/microorganisms11082035)
Supplement: Supplementary file 1 [file microorganisms-11-02035-s001.zip]

Archive with 1 entries (1 files):
- microorganisms-2467329-supplementary.pdf
